# Supplementary material for: Fibrinolytic Dysregulation in Regional Hemostasis During Liver Transplantation: A Viscoelastometry-Based Pilot Study
Source: J Clin Med. 2025 Apr 24;14(9):2925. doi: 10.3390/jcm14092925 (PMC12072297; doi:10.3390/jcm14092925)
Supplement: Supplementary file 1 [file jcm-14-02925-s001.zip]

Archive with 1 entries (1 files):
- jcm-3586173-supplementary.pdf
